# Supplementary material for: Acetamiprid exerts sex-specific effects on adipose tissue of subjects with severe obesity
Source: Front Toxicol. 2026 Mar 10;8:1769863. doi: 10.3389/ftox.2026.1769863 (PMC13008313; doi:10.3389/ftox.2026.1769863)
Supplement: Supplementary file 1 [file Table2.xlsx]

## Sheet: Foglio1
Gene​	Primer Forward​	Primer Reverse​
TNF-α​	5’-TCCACCCATGTGCTCCTCAC-3' ​	5’-TCTGGCAGGGGCTCTTGATG-3' ​
Leptin​	5′-GCATTGGGGAACCCTGTG-3′	5′-AGCACCCAGGGCTGAGGT-3′​
Adiponectin​	5’-GCAGTCTGTGGTTCTGATTCC-3' ​	5’-CCAGTGGAGCCATCATAGTG-3' ​
LPL​	5’-CTGGACGGTAACAGGAATGTATGAG-3' ​	5’-CATCAGGAGAAAGACGACTCGG-3' ​
HSL​	5′-AGCCTTCTGGAACATCACCGAG-3'​	5′-TCGGCAGTCAGTGGCATCTCAA-3'​
PPAR-γ​	5’-TCCGAGGGCCAAGGCTTCAT-3' ​	5’-GCAAACCTGGGCGGTCTCCA-3' ​
